# Supplementary material for: Antibiotic Susceptibility Profile and Tetracycline Resistance Genes Detection in Salmonella spp. Strains Isolated from Animals and Food
Source: Antibiotics (Basel). 2021 Jul 2;10(7):809. doi: 10.3390/antibiotics10070809 (PMC8300615; doi:10.3390/antibiotics10070809)
Supplement: Supplementary file 1 [file antibiotics-10-00809-s001.zip]

Archive with 2 entries (2 files):
- Supplementary Material Table S1.pdf
- Supplementary Material Table S2.pdf
